# Supplementary material for: All-in-one sequencing: an improved library preparation method for cost-effective and high-throughput next-generation sequencing
Source: Plant Methods. 2020 May 24;16:74. doi: 10.1186/s13007-020-00615-3 (PMC7247233; doi:10.1186/s13007-020-00615-3)
Supplement: Supplementary file 2 — Additional file 2: Table S1. Data metrics from sequencing of 14 rice libraries prepared using AIO-seq method. [file 13007_2020_615_MOESM2_ESM.xlsx]

## Sheet: Sheet1
Table S1 Data metrics from sequencing of 14 rice libraries prepared using AIO-seq method
Group No.	Sample ID	Raw reads	Raw bases (Gb)	Mean bases (Gb)	SD (Gb)a	CV (%)b	Clean reads	Clean bases (Gb)	Effective rate (%)	Q20 (%)	Q30 (%)	GC content (%)	Reads mapping rate (%)
A	1	21266019	6.38	6.7	0.38	5.75	20234406	6.07	95.149	96.51	91.7	42.28	99.32
	2	20065972	6.02				19177512	5.75	95.5723	96.58	91.86	42.41	99.4
	3	23983493	7.2				22880295	6.86	95.4002	96.55	91.81	42.17	97.77
	4	23230506	6.97				21333443	6.4	91.8337	95.92	90.16	42.41	98.38
	5	23440061	7.03				22678106	6.8	96.7493	96.49	91.67	42.75	99.15
	6	21660620	6.5				20872898	6.26	96.3633	96.47	91.65	42.63	99
	7	22463373	6.74				21522694	6.46	95.8124	96.6	91.91	42.57	99.23
B	1	19286046	5.79	5.89	0.28	4.68	17523452	5.26	90.8608	97.4	93.57	42.41	98.42
	2	19587890	5.88				18337119	5.5	93.6146	96.72	92.23	43.2	98.17
	3	21453905	6.44				19388047	5.82	90.3707	96.98	92.76	42.6	97.79
	4	19846215	5.95				18422959	5.53	92.8286	97.03	92.86	42.57	98.25
	5	18183198	5.46				17087437	5.13	93.9738	96.91	92.49	43.19	98.49
	6	19883270	5.96				18533747	5.56	93.2128	97.13	93.05	42.92	98.34
	7	19119661	5.74				17783131	5.33	93.0097	96.9	92.55	43.02	98.03
aSD means Standard Deviation.
bCV stands for Coefficient of Variation.
