# Supplementary material for: All-in-one sequencing: an improved library preparation method for cost-effective and high-throughput next-generation sequencing
Source: Plant Methods. 2020 May 24;16:74. doi: 10.1186/s13007-020-00615-3 (PMC7247233; doi:10.1186/s13007-020-00615-3)
Supplement: Supplementary file 3 — Additional file 3: Table S2. Library pooling and data metrics in group C with 30 rice libraries pooled. [file 13007_2020_615_MOESM3_ESM.xlsx]

## Sheet: Sheet1
Table S2 Library pooling and data metrics in group C with 30 rice libraries pooled
Sample ID	Con. of lib (ng/μL)a	Ratio of 420 ~ 520 bp (%)b	Target region concentration (TRC, ng/μL)	Proportion of expected data yield in groupc	Mass of mixed target region (ng)c	Vol. for mixing (μL)d	Raw reads	Raw bases (Gb)	Mean bases (Gb)	SD (Gb)e	CV (%)f	Clean reads	Clean bases (Gb)	Effective rate (%)	Q20 (%)	Q30 (%)	GC content (%)
1	10.4	15	1.56	1/30	6.8	4.35897	15166761	4.55	4.5	0.38	8.35	15162558	4.55	99.97	97.22	93.2	42.56
2	13.7	13	1.781	1/30	6.8	3.81808	12270187	3.68				12266702	3.68	99.97	97.15	93.15	43.03
3	6.44	14	0.9016	1/30	6.8	7.54215	12167163	3.65				12163728	3.65	99.97	97.21	93.22	42.59
4	15.1	14	2.114	1/30	6.8	3.21665	14074869	4.22				14071156	4.22	99.97	97.12	93.09	42.42
5	13.3	14	1.862	1/30	6.8	3.65199	15617005	4.68				15613048	4.68	99.97	97.16	93.12	43.11
6	14.6	13	1.898	1/30	6.8	3.58272	15220313	4.57				15215946	4.57	99.97	97	92.73	43.83
7	11.1	14	1.554	1/30	6.8	4.3758	14270146	4.28				14266093	4.28	99.97	97.16	93.07	43.3
8	13	14	1.82	1/30	6.8	3.73626	15305001	4.59				15300822	4.59	99.97	97.25	93.28	42.98
9	9.46	14	1.3244	1/30	6.8	5.1344	17172783	5.15				17167991	5.15	99.97	97.19	93.13	43.01
10	14.6	14	2.044	1/30	6.8	3.32681	14870048	4.46				14865637	4.46	99.97	97.13	92.97	44.41
11	10.6	14	1.484	1/30	6.8	4.58221	14486677	4.35				14482576	4.34	99.97	97.25	93.23	43.05
12	13.1	13	1.703	1/30	6.8	3.99295	16065450	4.82				16060887	4.82	99.97	97.12	92.94	44.84
13	14	15	2.1	1/30	6.8	3.2381	13755521	4.13				13751738	4.13	99.97	97.25	93.25	42.55
14	14.7	14	2.058	1/30	6.8	3.30418	15620312	4.69				15615867	4.68	99.97	97.21	93.17	43.89
15	11.9	13	1.547	1/30	6.8	4.3956	16265234	4.88				16260515	4.88	99.97	97.25	93.3	43.17
16	13.4	14	1.876	1/30	6.8	3.62473	15521002	4.66				15516718	4.66	99.97	97.25	93.25	42.8
17	10.2	13	1.326	1/30	6.8	5.12821	18430387	5.53				18425258	5.53	99.97	97.28	93.28	43.26
18	13.2	14	1.848	1/30	6.8	3.67965	14930275	4.48				14926074	4.48	99.97	97.25	93.25	43.16
19	8	13	1.04	1/30	6.8	6.53846	15327894	4.6				15323227	4.6	99.97	97.09	92.88	46.51
20	12	14	1.68	1/30	6.8	4.04762	14033044	4.21				14029029	4.21	99.97	97.24	93.21	42.8
21	5.1	13	0.663	1/30	6.8	10.2564	15741590	4.72				15737018	4.72	99.97	97.19	93.1	44.81
22	16.3	13	2.119	1/30	6.8	3.20906	14328643	4.3				14324509	4.3	99.97	97.3	93.37	42.43
23	11.3	13	1.469	1/30	6.8	4.629	14762116	4.43				14757492	4.43	99.97	97.18	93.12	42.62
24	11.5	14	1.61	1/30	6.8	4.2236	15902015	4.77				15896812	4.77	99.97	97.21	93.19	43.45
25	11	13	1.43	1/30	6.8	4.75524	15702087	4.71				15697513	4.71	99.97	97.24	93.25	43.27
26	14.4	14	2.016	1/30	6.8	3.37302	13490305	4.05				13486435	4.05	99.97	97.23	93.19	43.97
27	11.3	15	1.695	1/30	6.8	4.0118	14946564	4.48				14942306	4.48	99.97	97.19	93.1	44.46
28	9.8	13	1.274	1/30	6.8	5.33752	15544562	4.66				15540074	4.66	99.97	97.15	93.02	43.97
29	4.2	15	0.63	1/30	6.8	10.7937	13639178	4.09				13635519	4.09	99.97	97.28	93.3	42.62
30	8.56	12	1.0272	1/30	6.8	6.61994	15373668	4.61				15369351	4.61	99.97	97.22	93.24	41.86
aCon. of Lib means the concentration of whole library for each individual assayed by Qubit 4.0 Fluorometer.
bRatio of 420 ~ 520 bp, analyzed by Agilent 2100 Bioanalyzer, indicates the ratio of the fragment between 420 and 520 bp, which will be size selected for sequencing, to the whole library.
cIn this group, 30 samples were pooled together and each sample was expected to have an equal yield of data, thus the proportion of expected data yield for each samples was 1/30, and we mixed equal amount of target region (6.8 ng) for each sample here.
dVol. for mixing represents the volume of each library needed to be pooled. Both of “Mass of mixed target region” and “Vol. for mixing” could be proportionately scaled up or down accordingly.
eSD means Standard Deviation.
fCV stands for Coefficient of Variation.
