# Supplementary material for: All-in-one sequencing: an improved library preparation method for cost-effective and high-throughput next-generation sequencing
Source: Plant Methods. 2020 May 24;16:74. doi: 10.1186/s13007-020-00615-3 (PMC7247233; doi:10.1186/s13007-020-00615-3)
Supplement: Supplementary file 4 — Additional file 4: Table S3. Library pooling and data metrics in group D with 55 rice libraries pooled. [file 13007_2020_615_MOESM4_ESM.xlsx]

## Sheet: Sheet1
Table S3 Library pooling and data metrics in group D with 55 rice libraries pooled
Sample ID	Con. of lib (ng/μL)a	Ratio of 420 ~ 520 bp (%)b	Target region concentration (TRC, ng/μL)	Proportion of expected data yield in groupc	Mass of mixed target region (ng)c	Vol. for mixing (μL)d	Raw reads	Raw bases (Gb)	Mean bases (Gb)	SD (Gb)e	CV (%)f	Clean reads	Clean bases (Gb)	Effective rate (%)	Q20 (%)	Q30 (%)	GC content (%)
1	20.4	16	3.264	1/55	10	3.06373	6960857	2.09	2.33	0.25	10.57	6959940	2.09	99.99	95.95	90.81	40.76
2	23.8	15	3.57	1/55	10	2.80112	7814597	2.34				7813539	2.34	99.99	95.89	90.69	40.66
3	21.2	15	3.18	1/55	10	3.14465	8054339	2.42				8053253	2.42	99.99	95.83	90.6	40.59
4	18.2	16	2.912	1/55	10	3.43407	7877922	2.36				7876880	2.36	99.99	95.98	90.9	40.87
5	16.1	15	2.415	1/55	10	4.14079	8435359	2.53				8434196	2.53	99.99	95.87	90.65	41.77
6	18.4	15	2.76	1/55	10	3.62319	6831924	2.05				6831025	2.05	99.99	95.9	90.78	40.62
7	11.2	14	1.568	1/55	10	6.37755	7367278	2.21				7366304	2.21	99.99	95.87	90.69	41.58
8	11.6	15	1.74	1/55	10	5.74713	6976133	2.09				6975182	2.09	99.99	95.94	90.88	42.01
9	9.26	15	1.389	1/55	10	7.19942	6921247	2.08				6920232	2.08	99.99	95.97	90.92	43.12
10	5.02	13	0.6526	1/55	10	15.3233	5224472	1.57				5223774	1.57	99.99	96.03	91.19	44.1
11	8.68	15	1.302	1/55	10	7.68049	7225878	2.17				7224910	2.17	99.99	95.98	90.94	43.21
12	7.28	15	1.092	1/55	10	9.15751	8164118	2.45				8163105	2.45	99.99	95.97	90.82	40.11
13	13.6	14	1.904	1/55	10	5.2521	8177628	2.45				8176514	2.45	99.99	95.99	90.96	41.74
14	19.3	15	2.895	1/55	10	3.45423	7848914	2.35				7847891	2.35	99.99	95.97	90.89	41.09
15	16.5	15	2.475	1/55	10	4.0404	8598254	2.58				8597093	2.58	99.99	95.92	90.7	42.32
16	8.46	14	1.1844	1/55	10	8.44309	6899062	2.07				6898237	2.07	99.99	96.15	91.27	43.75
17	17.8	14	2.492	1/55	10	4.01284	8847015	2.65				8845884	2.65	99.99	95.91	90.75	41.59
18	16.3	15	2.445	1/55	10	4.08998	8382049	2.52				8380889	2.51	99.99	95.95	90.82	40.76
19	17.7	14	2.478	1/55	10	4.03551	7786304	2.34				7785317	2.34	99.99	96.06	91.08	41.05
20	16	13	2.08	1/55	10	4.80769	9505095	2.85				9503739	2.85	99.99	95.82	90.56	41.58
21	20.2	13	2.626	1/55	10	3.80807	8711431	2.61				8710221	2.61	99.99	95.74	90.36	41.31
22	20.2	13	2.626	1/55	10	3.80807	9217423	2.77				9216169	2.77	99.99	95.95	90.85	40.95
23	20	11	2.2	1/55	10	4.54545	9962701	2.99				9961282	2.99	99.99	96.02	90.95	40.99
24	17.8	13	2.314	1/55	10	4.32152	8394518	2.52				8393345	2.52	99.99	95.91	90.72	41.5
25	18.2	16	2.912	1/55	10	3.43407	7209841	2.16				7208835	2.16	99.99	96.01	90.94	41.17
26	24	14	3.36	1/55	10	2.97619	8270628	2.48				8269581	2.48	99.99	95.65	90.17	40.75
27	21	16	3.36	1/55	10	2.97619	7229537	2.17				7228549	2.17	99.99	95.95	90.82	41
28	20	15	3	1/55	10	3.33333	7348839	2.21				7347943	2.2	99.99	95.97	90.85	40.98
29	23.2	16	3.712	1/55	10	2.69397	7068247	2.12				7067296	2.12	99.99	95.91	90.72	40.9
30	20	16	3.2	1/55	10	3.125	7811441	2.34				7810431	2.34	99.99	95.97	90.86	41.26
31	20.2	16	3.232	1/55	10	3.09406	6871586	2.06				6870676	2.06	99.99	96	90.93	40.95
32	20.8	16	3.328	1/55	10	3.00481	7804715	2.34				7803636	2.34	99.99	96.06	91.03	40.95
33	14.9	14	2.086	1/55	10	4.79386	6722232	2.02				6721395	2.02	99.99	95.87	90.71	41.02
34	17.4	16	2.784	1/55	10	3.59195	7400377	2.22				7399379	2.22	99.99	95.97	90.86	41.19
35	12.5	16	2	1/55	10	5	7684368	2.31				7683287	2.31	99.99	95.94	90.78	41.16
36	15.4	12	1.848	1/55	10	5.41126	9627441	2.89				9626081	2.89	99.99	95.83	90.57	41.84
37	20.6	16	3.296	1/55	10	3.03398	7794425	2.34				7793298	2.34	99.99	96.03	90.98	40.75
38	22	16	3.52	1/55	10	2.84091	7828267	2.35				7827153	2.35	99.99	96.02	90.97	40.76
39	22	16	3.52	1/55	10	2.84091	7302933	2.19				7301922	2.19	99.99	95.94	90.78	41.05
40	18.8	17	3.196	1/55	10	3.12891	7383714	2.21				7382625	2.21	99.99	96.06	90.99	40.78
41	19.9	15	2.985	1/55	10	3.35008	7536131	2.26				7535127	2.26	99.99	95.92	90.72	40.8
42	19.1	16	3.056	1/55	10	3.27225	7240690	2.17				7239776	2.17	99.99	95.92	90.76	41.04
43	20.8	16	3.328	1/55	10	3.00481	7480848	2.24				7479900	2.24	99.99	95.84	90.57	40.64
44	24.6	14	3.444	1/55	10	2.9036	8863322	2.66				8861838	2.66	99.98	96	90.92	40.97
45	12.7	15	1.905	1/55	10	5.24934	7800230	2.34				7798904	2.34	99.98	95.94	90.75	41.05
46	14.8	15	2.22	1/55	10	4.5045	7830741	2.35				7829716	2.35	99.99	95.99	90.91	40.86
47	15.5	14	2.17	1/55	10	4.60829	7541545	2.26				7540469	2.26	99.99	96	90.85	40.98
48	16.9	14	2.366	1/55	10	4.22654	7742777	2.32				7741729	2.32	99.99	96.02	90.9	40.55
49	14.7	15	2.205	1/55	10	4.53515	7350424	2.21				7349384	2.21	99.99	96.06	90.98	40.61
50	16.1	14	2.254	1/55	10	4.43656	8126934	2.44				8125691	2.44	99.98	96.02	90.91	40.53
51	16.8	14	2.352	1/55	10	4.2517	7581500	2.27				7580491	2.27	99.99	96.09	91.06	40.59
52	12.4	14	1.736	1/55	10	5.76037	7475900	2.24				7474883	2.24	99.99	96.02	90.9	40.47
53	11.8	14	1.652	1/55	10	6.05327	6577109	1.97				6576133	1.97	99.99	96	90.85	40.46
54	15.2	13	1.976	1/55	10	5.06073	8846295	2.65				8845097	2.65	99.99	96.01	90.89	40.34
55	19	15	2.85	1/55	10	3.50877	7447467	2.23				7446461	2.23	99.99	95.96	90.89	40.52
aCon. of lib means the concentration of whole library for each individual assayed by Qubit 4.0 Fluorometer.
bRatio of 420 ~ 520 bp, analyzed by Agilent 2100 Bioanalyzer, indicates the ratio of the fragment between 420 and 520 bp, which will be size selected for sequencing, to the whole library.
cIn this group, 55 samples were pooled together and each sample was expected to get an equal yield of data, thus the proportion of expected data yield for each sample was 1/55, and we mixed equal amount of target region (10.0 ng) for each sample here.
dVol. for mixing represents the volume of each library needed to be pooled. Both of “Mass of mixed target region” and “Vol. for mixing” could be proportionately scaled up or down accordingly.
eSD means Standard Deviation.
fCV stands for Coefficient of Variation.
