# Supplementary material for: All-in-one sequencing: an improved library preparation method for cost-effective and high-throughput next-generation sequencing
Source: Plant Methods. 2020 May 24;16:74. doi: 10.1186/s13007-020-00615-3 (PMC7247233; doi:10.1186/s13007-020-00615-3)
Supplement: Supplementary file 5 — Additional file 5: Table S4. Library pooling and data metrics in group E with 32 libraries pooled. [file 13007_2020_615_MOESM5_ESM.xlsx]

## Sheet: Sheet1
Table S4 Library pooling and data metrics in group E with 32 libraries pooled
Species	Sample IDa	Con. of lib (ng/μL)b	Ratio of 420 ~ 520 bp (%)c	Target region concentration (TRC, ng/μL)	Proportion of expected data yield in groupd	Mass of mixed target region (ng)d	Vol. for mixing (μL)e	Raw reads	Raw bases (Gb)	Mean bases (Gb)	SD (Gb)f	CV (%)g	Clean reads	Clean bases (Gb)	Effective rate (%)	Q20 (%)	Q30 (%)	GC content (%)
Maize	1	33.6	11	3.696	5/56	30	8.11688	720333	0.22	0.21	0.03	13.92	720081	0.22	99.97	95.34	89.2	45.95
	2	16.7	13	2.171	5/56	30	13.8185	733067	0.22				732847	0.22	99.97	95.27	89.13	45.96
	3	16.1	13	2.093	5/56	30	14.3335	765240	0.23				764982	0.23	99.97	95.67	89.74	44.86
	4	40.6	11	4.466	5/56	30	6.71742	559508	0.17				559340	0.17	99.97	94.87	88.36	45.82
	5	13.7	14	1.918	5/56	30	15.6413	580311	0.17				580122	0.17	99.97	95.04	88.71	45.86
	6	14.5	15	2.175	5/56	30	13.7931	829944	0.25				829453	0.25	99.94	95.09	88.94	45
Rice	1	13.8	14	1.932	1/56	6	3.10559	105053	0.0315159	0.041	0.004	9.48	105009	0.03	99.96	95.09	88.62	44.67
	2	25.6	15	3.84	1/56	6	1.5625	119759	0.0359277				119718	0.04	99.97	95.46	89.51	44.44
	3	12.1	15	1.815	1/56	6	3.30579	132084	0.0396252				132028	0.04	99.96	95.06	88.72	45.55
	4	30	14	4.2	1/56	6	1.42857	135339	0.0406017				135254	0.04	99.94	95.62	89.8	43.53
	5	24.4	14	3.416	1/56	6	1.75644	131918	0.0395754				131879	0.04	99.97	95.35	89.28	44.48
	6	21.4	14	2.996	1/56	6	2.00267	153279	0.0459837				153234	0.05	99.97	95.45	89.95	40.27
	7	22.8	14	3.192	1/56	6	1.8797	149845	0.0449535				149793	0.04	99.97	95.51	90.19	39.94
	8	19.2	14	2.688	1/56	6	2.23214	147087	0.0441261				147039	0.04	99.97	95.62	90.34	40.44
	9	23	15	3.45	1/56	6	1.73913	109355	0.0328065				109314	0.03	99.96	95.51	90.15	40.91
	10	16.2	14	2.268	1/56	6	2.6455	147364	0.0442092				147321	0.04	99.97	95.37	89.81	41.25
	11	14.1	14	1.974	1/56	6	3.03951	151148	0.0453444				151080	0.04	99.96	95.43	90	41.37
	12	18.3	14	2.562	1/56	6	2.34192	144077	0.0432231				144031	0.04	99.97	95.46	90.04	40.72
	13	15	14	2.1	1/56	6	2.85714	134376	0.0403128				134335	0.04	99.97	95.47	90.05	41.34
	14	17.5	14	2.45	1/56	6	2.44898	150022	0.0450066				149960	0.04	99.96	95.37	89.85	41.05
	15	19.9	14	2.786	1/56	6	2.15363	134690	0.040407				134624	0.04	99.95	95.01	89.03	41
	16	14	14	1.96	1/56	6	3.06122	148169	0.0444507				148104	0.04	99.96	95.43	89.92	40.84
	17	17.6	15	2.64	1/56	6	2.27273	139901	0.0419703				139831	0.04	99.95	95.46	90.06	40.55
	18	20.6	15	3.09	1/56	6	1.94175	145939	0.0437817				145719	0.04	99.85	95.36	89.81	41.19
	19	19.6	14	2.744	1/56	6	2.18659	141371	0.0424113				141307	0.04	99.95	94.91	88.82	41.12
	20	18.5	14	2.59	1/56	6	2.3166	139816	0.0419448				139722	0.04	99.93	95.31	89.72	41.15
	21	14.9	15	2.235	1/56	6	2.68456	118472	0.0355416				118406	0.04	99.94	95.38	89.91	40.7
	22	19.6	15	2.94	1/56	6	2.04082	130102	0.0390306				130045	0.04	99.96	95.24	89.6	41.36
	23	22.4	15	3.36	1/56	6	1.78571	126562	0.0379686				126473	0.04	99.93	95.35	89.75	41.2
	24	19.3	15	2.895	1/56	6	2.07254	117181	0.0351543				117129	0.04	99.96	95.36	89.83	41.52
	25	19.8	15	2.97	1/56	6	2.0202	135414	0.0406242				135364	0.04	99.96	95.37	89.79	41.03
	26	16.4	15	2.46	1/56	6	2.43902	138714	0.0416142				138640	0.04	99.95	95.22	89.61	40.74
aSample ID: for maize, 1-3 is from B73 line, and 4-6 is from HZM line.
bCon. of lib means the concentration of whole library for each individual assayed by Qubit 4.0 Fluorometer.
cRatio of 420 ~ 520 bp, analyzed by Agilent 2100 Bioanalyzer, indicates the ratio of the fragment between 420 and 520 bp, which will be size selected for sequencing, to the whole library.
dIn this group, 32 samples were pooled together with the expectation to have an equal yield of data among six maize and 26 rice samples, respectively. And the data yield of each maize sample was expected to be approximately 5 × that of each rice sample. Thus the proportion of expected data yield was 5/56 and 1/56 for each maize and rice sample, respectively. And we mixed equal amount of target re…
eVol. for mixing represents the volume of each library needed to be pooled. Both of “Mass of mixed target region” and “Vol. for mixing” could be proportionately scaled up or down accordingly
fSD means Standard Deviation.
gCV stands for Coefficient of Variation.
