# Supplementary material for: All-in-one sequencing: an improved library preparation method for cost-effective and high-throughput next-generation sequencing
Source: Plant Methods. 2020 May 24;16:74. doi: 10.1186/s13007-020-00615-3 (PMC7247233; doi:10.1186/s13007-020-00615-3)
Supplement: Supplementary file 6 — Additional file 6: Table S5. Library pooling and data metrics in group F with seven tea libraries pooled. [file 13007_2020_615_MOESM6_ESM.xlsx]

## Sheet: Sheet1
Table S5 Library pooling and data metrics in group F with seven tea libraries pooled
Sample IDa	Con. of lib (ng/μL)b	Ratio of 420 ~ 520 bp (%)c	Target region concentration (TRC, ng/μL)	Proportion of expected data yield in groupd	Mass of mixed target region (ng)d	Vol. for mixing (μL)e	Ratio of expected data yield among samples	Raw reads	Raw bases (Gb)	Mean bases (Gb)	SD (Gb)f	CV (%)g	Clean reads	Clean bases (Gb)	Effective rate(%)	Q20 (%)	Q30 (%)	GC content (%)
1	19.4	13	2.522	1/12	7	2.77557	1	32984500	9.89	10.65	0.76	7.1	32977396	9.89	99.98	95.22	89.81	41.62
2	6.8	10	0.68	1/12	7	10.2941	1	38023709	11.41				38015956	11.4	99.98	94.91	89.34	40.46
3	13.7	14	1.918	2/12	14	7.29927	2	60080903	18.02	20.78	2.75	13.23	60067702	18.02	99.98	95.34	89.98	42.88
4	9.34	12	1.1208	2/12	14	12.4911	2	66073246	19.82				66058398	19.82	99.98	94.43	88.47	44.86
5	10.8	13	1.404	2/12	14	9.97151	2	60954441	18.29				60938968	18.28	99.97	94.69	88.8	45.75
6	8.46	12	1.0152	2/12	14	13.7904	2	74899269	22.47				74881600	22.46	99.98	95.1	89.54	45.29
7	8.32	13	1.0816	2/12	14	12.9438	2	84242987	25.27				84222559	25.27	99.98	94.55	88.69	46.58
aSample ID: 1 and 2 are from the same tea cultivar.
bCon. of lib means the concentration of whole library for each individual assayed by Qubit 4.0 Fluorometer.
cRatio of 420 ~ 520 bp, analyzed by Agilent 2100 Bioanalyzer, indicates the ratio of the fragment between 420 and 520 bp, which will be size selected for sequencing, to the whole library.
dIn this group, seven samples were pooled together, among which two and five samples were expected to have even data yields, respectively; and the data output of each sample in the group of five was expected to be twice as much of each sample from the group of two. Thus the proportion of expected data yield was 1/12 and 2/12 for each of two and five sample, respectively. And we mixed equal amount…
eVol. for mixing represents the volume of each library needed to be pooled. Both of “Mass of mixed target region” and “Vol. for mixing” could be proportionately scaled up or down accordingly.
fSD means Standard Deviation.
gCV stands for Coefficient of Variation.
