# Supplementary material for: All-in-one sequencing: an improved library preparation method for cost-effective and high-throughput next-generation sequencing
Source: Plant Methods. 2020 May 24;16:74. doi: 10.1186/s13007-020-00615-3 (PMC7247233; doi:10.1186/s13007-020-00615-3)
Supplement: Supplementary file 7 — Additional file 7: Table S6. Chi square test in group E with 32 libraries pooled. [file 13007_2020_615_MOESM7_ESM.xlsx]

## Sheet: Sheet1
Table S6 Chi-square test in group E with 32 libraries pooled
	1	2	3	4	5	6	7	8	9	10	11	12	13	14	15	16	17	18	19	20	21	22	23	24	25	26
1	0.096281	0.30436	0.61521	0.7148	0.61028	0.70266	0.8104	0.90005	0.13997	0.89095	0.76892	0.99965	0.68477	0.80473	0.69451	0.86463	0.86191	0.9379	0.91045	0.85911	0.2791	0.55755	0.46131	0.2552	0.71716	0.82302
2	0.078711	0.26006	0.54519	0.63937	0.54056	0.78392	0.89404	0.9844	0.11591	0.97528	0.85184	0.91646	0.61084	0.88828	0.62008	0.94883	0.78083	0.97777	0.82811	0.77811	0.23756	0.49126	0.40226	0.21637	0.64162	0.74316
3	0.046311	0.17053	0.39137	0.46984	0.38759	0.99255	0.89682	0.80901	0.070376	0.81775	0.93873	0.71559	0.4458	0.9025	0.45356	0.84327	0.59251	0.77301	0.63481	0.59011	0.1543	0.34763	0.27737	0.1392	0.47174	0.55929
4	0.7449	0.71195	0.34726	0.27617	0.35118	0.057677	0.081016	0.10499	0.90401	0.10234	0.071375	0.13738	0.29605	0.079647	0.28946	0.094974	0.19475	0.11652	0.17278	0.19608	0.75728	0.39597	0.49303	0.8037	0.27467	0.21396
5	0.60653	0.86413	0.46223	0.37749	0.46683	0.092395	0.12572	0.15888	0.75443	0.15527	0.11209	0.20237	0.40147	0.12379	0.39355	0.14514	0.27663	0.17453	0.24857	0.27832	0.9111	0.51884	0.62861	0.95862	0.37566	0.30085
6	0.014659	0.06617	0.18064	0.22696	0.17848	0.61959	0.52761	0.45892	0.023625	0.4656	0.56172	0.38985	0.21247	0.53218	0.21712	0.48528	0.30491	0.43183	0.33333	0.30331	0.058798	0.15604	0.11845	0.052093	0.22812	0.28314
aP value should larger than 0.05 when data yield from two samples fitting the expected 5:1 ratio.
