# Supplementary material for: All-in-one sequencing: an improved library preparation method for cost-effective and high-throughput next-generation sequencing
Source: Plant Methods. 2020 May 24;16:74. doi: 10.1186/s13007-020-00615-3 (PMC7247233; doi:10.1186/s13007-020-00615-3)
Supplement: Supplementary file 8 — Additional file 8: Table S7. Chi square test in group F with seven tea libraries pooled. [file 13007_2020_615_MOESM8_ESM.xlsx]

## Sheet: Sheet1
Table S7 Chi-square test in group F with seven tea libraries pooled
	3	4	5	6	7
1	0.81313	0.99676	0.84118	0.73914	0.51332
2	0.53241	0.70497	0.55683	0.96662	0.77407
aP value should larger than 0.05 when data yield from two samples fitting the expected 1:2 ratio.
