# Supplementary material for: All-in-one sequencing: an improved library preparation method for cost-effective and high-throughput next-generation sequencing
Source: Plant Methods. 2020 May 24;16:74. doi: 10.1186/s13007-020-00615-3 (PMC7247233; doi:10.1186/s13007-020-00615-3)
Supplement: Supplementary file 9 — Additional file 9: Table S8. Library pooling and data metrics in group G with 6 rice RNA-seq libraries pooled. [file 13007_2020_615_MOESM9_ESM.xlsx]

## Sheet: Sheet2
Table S8 Library pooling and data metrics in group G with 6 rice RNA-seq libraries pooled
Sample ID	Con. of lib (ng/μL)a	Ratio of 300 ~ 600 bp (%)b	Target region concentration (TRC, ng/μL)	Proportion of expected data yield in this groupc	Mass of mixed target region (ng)c	Vol. for mixing (μL)d	Lane 1										Lane 2
							Raw reads	Raw bases (Gb)	Mean bases (Gb)	SD (Gb)e	CV (%)f	Clean reads	Clean bases (Gb)	Q20 (%)	Q30 (%)	GC content (%)	Raw reads	Raw bases (Gb)	Mean bases (Gb)	SD (Gb)e	CV (%)f	Clean reads	Clean bases (Gb)	Q20 (%)	Q30 (%)	GC content (%)
1	9.76	79	7.7104	1/6	60	7.7817	1435516	0.43	0.47	0.06	11.7	1404944	0.42	92.99	85.7	50.19	21944208	6.58	7.14	0.78	10.92	21943513	6.58	95.23	90.32	50.12
2	6.94	82	5.6908	1/6	60	10.5433	1593665	0.48				1551201	0.47	92.22	84.67	49.15	24396203	7.32				24395456	7.32	94.42	89.12	49.08
3	6.62	74	4.8988	1/6	60	12.2479	1414404	0.42				1358766	0.41	94.68	88.32	52.61	21339909	6.4				21339304	6.4	96.54	92.27	52.59
4	4.3	87	3.741	1/6	60	16.0385	1712275	0.51				1681810	0.51	93.82	86.99	52.57	25336859	7.6				25336131	7.6	95.84	91.15	52.53
5	7.64	80	6.112	1/6	60	9.81675	1892864	0.57				1849058	0.56	93.61	86.6	50.86	28452980	8.54				28452137	8.54	95.75	91.03	50.84
6	6.16	80	4.928	1/6	60	12.1753	1386555	0.42				1357385	0.41	92.47	85.06	49.12	21273435	6.38				21272823	6.38	94.78	89.71	49.01
aCon. of lib means the concentration of whole library for each individual assayed by Qubit 4.0 Fluorometer.
bRatio of 300 ~ 600 bp, analyzed by Agilent 2100 Bioanalyzer, indicates the ratio of the fragment between 300 and 600 bp, which will be size selected for sequencing, to the whole library.
cIn this group, six samples were pooled together and each sample was expected to get equal yield of data, thus the proportion of expected data yield for each samples was 1/6, and we mixed equal amount of target region (60.0 ng) for each sample here.
dVol. for mixing represents the volume of each library needed to be pooled. Both of “Mass of mixed target region” and “Vol. for mixing” could be proportionately scaled up or down accordingly.
eSD means Standard Deviation.
fCV stands for Coefficient of Variation.
