# Supplementary material for: All-in-one sequencing: an improved library preparation method for cost-effective and high-throughput next-generation sequencing
Source: Plant Methods. 2020 May 24;16:74. doi: 10.1186/s13007-020-00615-3 (PMC7247233; doi:10.1186/s13007-020-00615-3)
Supplement: Supplementary file 10 — Additional file 10: Table S9. Data metrics from sequencing of a maize BC1F4 population including 116 lines using a simplified AIO-seq method. [file 13007_2020_615_MOESM10_ESM.xlsx]

## Sheet: Sheet1
Table S9 Data metrics from sequencing of a maize BC1F4 population including 116 lines using a simplified AIO-seq method
Sample ID	Library 1a								Library 2b								Sequencing data merged from two libraries
	Raw reads	Raw bases (Gb)	Mean bases (Gb)	SD (Gb)c	CV (%)d	Q20 (%)	Q30 (%)	GC (%)	Raw reads	Raw bases (Gb)	Mean bases (Gb)	SD (Gb)c	CV (%)d	Q20 (%)	Q30 (%)	GC (%)	Total raw data (Gb)	Trimmed data (Gb)	Reads mapping rate (%)	Sequencing depth (×)
LMP2599	8425412	2.52762	1.09	0.33	30.3	97.02	93.03	44.32	2962722	0.88882	0.47	0.14	29.89	96.19	91.09	44.23	3.41644	3.03848	99.5	1.4066
LMP2600	9037944	2.71138				96.94	92.63	46.53	3802529	1.14076				96.03	90.51	46.48	3.85214	3.57757	99.43	1.6523
LMP2601	3806958	1.14208				96.71	92.15	46.24	1521441	0.45644				95.58	89.73	46.03	1.59852	1.4716	99.28	0.6788
LMP2602	3326514	0.99796				96.38	91.56	48.5	1474412	0.44232				95.44	89.38	48.38	1.44028	1.30848	99.35	0.604
LMP2603	7839506	2.35186				96.8	92.38	46.02	3110916	0.93328				95.85	90.25	45.89	3.28514	3.01904	99.42	1.3946
LMP2604	3383051	1.01492				96.59	91.94	47.59	1656627	0.49698				95.59	89.69	47.44	1.5119	1.3915	99.36	0.6425
LMP2605	3166028	0.9498				96.72	92.25	46.1	1396774	0.41904				95.74	90.04	45.84	1.36884	1.24759	99.4	0.5764
LMP2606	3159794	0.94794				96.59	91.93	47.07	1523613	0.45708				95.53	89.59	46.82	1.40502	1.29298	99.31	0.5968
LMP2607	3677301	1.1032				96.34	91.56	49.47	1601079	0.48032				95.39	89.43	49.29	1.58352	1.39882	99.34	0.6458
LMP2608	4033088	1.20992				96.71	92.33	47.6	1772153	0.53164				95.76	90.17	47.39	1.74156	1.51486	99.18	0.6982
LMP2609	3966758	1.19002				96.55	91.98	48.77	1737299	0.52118				95.65	89.9	48.56	1.7112	1.49973	99.21	0.6912
LMP2610	3939740	1.18192				96.46	91.81	47.77	1843181	0.55296				95.53	89.67	47.75	1.73488	1.54943	99.41	0.7158
LMP2611	4144382	1.24332				96.67	92.21	48.08	1747869	0.52436				95.78	90.09	47.87	1.76768	1.55752	99.34	0.7187
LMP2612	3954949	1.18648				96.64	92.21	46.86	1683194	0.50496				95.76	90.19	46.66	1.69144	1.45471	99.29	0.6713
LMP2613	4076097	1.22282				96.66	92.25	47.63	1780021	0.534				95.73	90.16	47.43	1.75682	1.52425	99.33	0.7033
LMP2614	3486168	1.04586				96.43	91.77	48.58	1445783	0.43374				95.45	89.59	48.45	1.4796	1.30612	99.38	0.6048
LMP2615	3093184	0.92796				96.64	92.06	47.49	1439423	0.43182				95.65	89.81	47.2	1.35978	1.25073	99.32	0.577
LMP2616	1613055	0.48392				95.66	90.9	47.08	723078	0.21692				94.91	88.96	47.09	0.70084	0.57964	99.44	0.2677
LMP2617	1519723	0.45592				95.67	90.98	47.55	665937	0.19978				94.91	89.03	47.59	0.6557	0.540711	99.34	0.2495
LMP2618	1451135	0.43534				95.77	91.31	47.47	641062	0.19232				94.98	89.25	47.55	0.62766	0.504293	99.35	0.2327
LMP2619	1639463	0.49184				95.81	91.21	48.4	724215	0.21726				95.06	89.27	48.45	0.7091	0.58953	99.31	0.2719
LMP2620	1584860	0.47546				95.75	91.03	47.23	719986	0.216				94.98	89.03	47.27	0.69146	0.580938	99.45	0.2684
LMP2621	1787747	0.53632				95.7	91.12	47.4	796526	0.23896				94.95	89.16	47.52	0.77528	0.631436	99.35	0.2914
LMP2622	2613994	0.7842				96.53	91.85	47.35	1347972	0.4044				95.56	89.67	47.11	1.1886	1.10084	99.4	0.5085
LMP2623	3263745	0.97912				96.54	91.83	47.09	1540147	0.46204				95.43	89.41	46.86	1.44116	1.32714	99.29	0.6123
LMP2624	3205213	0.96156				96.43	91.64	48.54	1507488	0.45224				95.35	89.25	48.39	1.4138	1.2873	99.46	0.595
LMP2625	3397654	1.0193				96.56	92.37	46.95	1309586	0.39288				95.84	90.57	46.7	1.41218	1.1246	99.38	0.5192
LMP2627	3169457	0.95084				96.62	92.06	47.18	1577865	0.47336				95.62	89.78	46.97	1.4242	1.31873	99.42	0.6091
LMP2628	3747682	1.1243				96.7	92.33	47.64	1643443	0.49304				95.78	90.19	47.42	1.61734	1.40047	99.4	0.6467
LMP2629	3353294	1.00598				96.42	91.81	47.41	1441325	0.4324				95.53	89.79	47.3	1.43838	1.26537	99.33	0.5841
LMP2631	1467635	0.4403				96.47	91.66	48.19	803102	0.24094				95.42	89.35	48.02	0.68124	0.632247	99.4	0.2921
LMP2632	3181117	0.95434				96.36	91.78	46.49	1387340	0.4162				95.53	89.83	46.42	1.37054	1.21204	99.47	0.5602
LMP2633	2988427	0.89652				96.48	92.04	47.17	1095337	0.3286				95.71	90.23	47.2	1.22512	1.02869	99.45	0.4756
LMP2634	3971556	1.19146				96.62	92.2	47.52	1719636	0.5159				95.66	90.09	47.42	1.70736	1.46064	99.3	0.6744
LMP2635	3231388	0.96942				96.31	91.67	47.66	1333939	0.40018				95.44	89.66	47.58	1.3696	1.18784	99.45	0.549
LMP2636	3259342	0.9778				96.62	91.95	48.12	1537254	0.46118				95.56	89.62	47.86	1.43898	1.33006	99.36	0.614
LMP2637	3688320	1.1065				96.53	92	49.66	1551416	0.46542				95.68	90.05	49.49	1.57192	1.34837	99.32	0.6222
LMP2638	3432863	1.02986				96.43	91.88	46.87	1375333	0.4126				95.53	89.86	46.69	1.44246	1.2432	99.31	0.5737
LMP2639	3095728	0.92872				96.17	91.47	47.06	1331124	0.39934				95.28	89.41	46.94	1.32806	1.17191	99.47	0.5416
LMP2640	4143493	1.24304				96.57	91.96	48.05	1908367	0.57252				95.62	89.8	47.85	1.81556	1.64013	99.39	0.7575
LMP2641	3331120	0.99934				96.71	92.18	46.88	1599850	0.47996				95.72	89.95	46.66	1.4793	1.37317	99.4	0.6344
LMP2642	2582656	0.7748				96.5	91.83	47.2	1280244	0.38408				95.5	89.61	47.05	1.15888	1.07051	99.42	0.4947
LMP2643	3682248	1.10468				96.83	92.5	45.16	1637590	0.49128				95.87	90.36	44.98	1.59596	1.45966	99.36	0.6742
LMP2644	3403589	1.02108				96.74	92.28	46.23	1573900	0.47218				95.77	90.09	46.08	1.49326	1.38182	99.41	0.6385
LMP2645	4388065	1.31642				96.37	91.41	46.25	1818527	0.54556				95.44	89.22	46	1.86198	1.65363	99.33	0.7635
LMP2646	3907724	1.17232				96.25	91.01	45.91	1469174	0.44076				95.23	88.61	45.62	1.61308	1.42282	99.4	0.6575
LMP2647	4426191	1.32786				96.18	90.78	46.69	1839119	0.55174				95.13	88.3	46.44	1.8796	1.70177	99.37	0.7862
LMP2648	4303238	1.29098				96.38	91.5	46.72	1871363	0.5614				95.53	89.61	46.42	1.85238	1.66333	99.34	0.7684
LMP2649	4530627	1.35918				96.19	91.08	46.36	1882738	0.56482				95.33	89.09	46.06	1.924	1.69974	99.25	0.7843
LMP2650	2456387	0.73692				94.98	87.82	46.86	861713	0.25852				93.84	85.37	46.37	0.99544	0.899393	99.36	0.4151
LMP2651	3381009	1.0143				95.93	90.08	47.78	1320391	0.39612				94.76	87.35	47.51	1.41042	1.28197	99.3	0.5915
LMP2652	3100199	0.93006				94.94	87.66	47.15	1157259	0.34718				93.82	85.26	46.72	1.27724	1.16614	99.39	0.5384
LMP2653	3891717	1.16752				96.3	91.16	46.5	1626848	0.48806				95.44	89.16	46.25	1.65558	1.49111	99.36	0.6888
LMP2654	3785990	1.1358				96.29	90.92	47.75	1550360	0.4651				95.18	88.3	47.54	1.6009	1.43455	99.36	0.6626
LMP2655	3668816	1.10064				96.15	90.53	48.23	1474224	0.44226				95	87.83	47.98	1.5429	1.40897	99.41	0.6509
LMP2656	3722164	1.11664				96.18	90.57	46.83	1443278	0.43298				95	87.85	46.55	1.54962	1.39914	99.35	0.6461
LMP2657	3751285	1.12538				96.02	90.34	47.05	1401868	0.42056				94.79	87.53	46.74	1.54594	1.3505	99.37	0.6237
LMP2658	3720139	1.11604				96.38	91.29	46.67	1499576	0.44988				95.39	88.92	46.47	1.56592	1.37569	99.47	0.6377
LMP2659	909731	0.27292				95.94	91.22	48.47	246804	0.07404				94.96	88.87	48.4	0.34696	0.213003	99.34	0.0982
LMP2660	4115611	1.23468				96.34	91.3	46.26	1607983	0.4824				95.35	88.95	46	1.71708	1.51309	99.38	0.699
LMP2661	3832315	1.1497				96.12	90.41	46.91	1503216	0.45096				94.85	87.53	46.58	1.60066	1.45271	99.36	0.6708
LMP2662	3675064	1.10252				96.39	91.3	46.06	1332392	0.39972				95.34	88.82	45.81	1.50224	1.31234	99.35	0.6061
LMP2663	4084125	1.22524				96.28	90.95	48.08	1654438	0.49634				95.21	88.42	47.85	1.72158	1.55518	99.4	0.7184
LMP2664	3845945	1.15378				96.27	91.15	47.14	1568693	0.4706				95.38	89.02	46.89	1.62438	1.4496	99.41	0.6698
LMP2665	4216447	1.26494				96.31	91.13	46.66	1685044	0.50552				95.28	88.64	46.41	1.77046	1.56206	99.34	0.7213
LMP2666	3284045	0.98522				96.31	91	47.56	1483559	0.44506				95.3	88.59	47.23	1.43028	1.30212	99.43	0.6018
LMP2667	3455655	1.0367				96.42	91.35	46.79	1471498	0.44144				95.44	89.03	46.62	1.47814	1.32827	99.43	0.6141
LMP2668	3062570	0.91878				96.42	91.85	47.12	1005857	0.30176				95.67	90.02	47.12	1.22054	0.957901	99.48	0.443
LMP2669	3318304	0.9955				96.33	91.06	47.73	1327684	0.3983				95.25	88.48	47.45	1.3938	1.25884	99.33	0.5809
LMP2670	3879523	1.16386				96.31	91.03	48.16	1688783	0.50664				95.28	88.58	47.89	1.6705	1.53301	99.44	0.7085
LMP2671	3865322	1.1596				96.27	91.03	49.47	1619756	0.48592				95.32	88.78	49.41	1.64552	1.46923	99.37	0.6786
LMP2672	4170923	1.25128				96.44	91.46	46.67	1772762	0.53182				95.5	89.21	46.43	1.7831	1.60099	99.37	0.7396
LMP2673	3291100	0.98734				96.41	91.47	46.61	1409747	0.42292				95.5	89.34	46.39	1.41026	1.26973	99.26	0.586
LMP2674	3639999	1.092				96.44	91.62	46.09	1489810	0.44694				95.59	89.69	45.84	1.53894	1.36496	99.23	0.6297
LMP2675	4051335	1.2154				96.31	91.3	46.98	1756968	0.5271				95.37	89.19	46.75	1.7425	1.55497	99.32	0.7182
LMP2676	3976645	1.193				96.33	91.44	46.46	1643409	0.49302				95.47	89.48	46.23	1.68602	1.466	99.34	0.6771
LMP2677	3979216	1.19376				96.63	92.04	47.23	1785346	0.5356				95.61	89.83	46.91	1.72936	1.57833	99.34	0.7292
LMP2678	3324296	0.99728				96.55	91.89	47.98	1543074	0.46292				95.46	89.55	47.7	1.4602	1.3307	99.26	0.6139
LMP2679	3751159	1.12534				96.6	92.06	47.55	1662694	0.4988				95.61	89.86	47.22	1.62414	1.46011	99.29	0.6739
LMP2680	3573530	1.07206				96.59	92	47.63	1555558	0.46666				95.55	89.74	47.4	1.53872	1.40261	99.38	0.6478
LMP2681	3630024	1.089				96.62	92.16	46.28	1542376	0.46272				95.58	89.93	45.89	1.55172	1.39229	99.34	0.6432
LMP2682	3534661	1.0604				96.72	92.28	46.7	1592863	0.47786				95.69	90.05	46.42	1.53826	1.39674	99.19	0.6441
LMP2683	3552547	1.06576				96.63	92.25	46.63	1489102	0.44674				95.69	90.18	46.29	1.5125	1.31734	99.22	0.6077
LMP2684	3907877	1.17236				96.56	91.86	47.94	1749033	0.5247				95.34	89.2	47.58	1.69706	1.54477	99.32	0.7135
LMP2685	3173840	0.95216				96.59	92.12	46.52	1284650	0.3854				95.58	89.91	46.11	1.33756	1.19274	99.35	0.5509
LMP2686	3240728	0.97222				96.65	92.06	47.91	1619726	0.48592				95.55	89.69	47.64	1.45814	1.34488	99.34	0.6212
LMP2687	2928737	0.87862				96.55	92.06	45.92	1118186	0.33546				95.53	89.83	45.52	1.21408	1.06884	99.34	0.4936
LMP2688	3193208	0.95796				96.56	92.12	46.03	1239383	0.37182				95.53	89.85	45.61	1.32978	1.16369	99.22	0.5368
LMP2689	3348733	1.00462				96.63	92.15	46.8	1408087	0.42242				95.62	89.92	46.47	1.42704	1.28382	99.22	0.5922
LMP2690	3609884	1.08296				96.69	92.21	47.09	1588489	0.47654				95.6	89.83	46.81	1.5595	1.40826	99.37	0.6505
LMP2691	3349089	1.00472				96.6	91.99	48.69	1633742	0.49012				95.55	89.66	48.39	1.49484	1.34883	99.33	0.6228
LMP2692	3864041	1.15922				96.68	92.28	47.81	1749208	0.52476				95.77	90.19	47.61	1.68398	1.46225	99.33	0.6755
LMP2693	3101042	0.93032				96.4	91.77	47.19	1366910	0.41008				95.34	89.43	46.97	1.3404	1.16761	99.28	0.5387
LMP2694	7822945	2.34688				96.56	91.95	47.91	3825576	1.14768				95.23	89.19	47.67	3.49456	3.15036	99.35	1.4551
LMP2695	3335238	1.00058				96.53	92.13	48.67	1361935	0.40858				95.56	89.96	48.41	1.40916	1.17414	99.16	0.5411
LMP2696	3746490	1.12394				96.57	92.13	47.52	1547626	0.46428				95.53	89.82	47.12	1.58822	1.3769	99.36	0.6359
LMP2697	3796224	1.13886				96.5	91.9	47.88	1740452	0.52214				95.4	89.5	47.65	1.661	1.4777	99.32	0.6821
LMP2699	4009693	1.2029				96.56	91.92	47.21	1764944	0.52948				95.66	89.73	46.93	1.73238	1.5303	99.38	0.7069
LMP2700	3609226	1.08276				96.54	91.98	47.78	1498655	0.4496				95.53	89.75	47.44	1.53236	1.3408	99.32	0.6189
LMP2701	3595140	1.07854				96.61	92.05	47.48	1614843	0.48446				95.73	89.97	47.23	1.563	1.39255	99.29	0.6427
LMP2702	3970610	1.19118				96.59	92.01	46.75	1715577	0.51468				95.72	89.99	46.42	1.70586	1.52403	99.37	0.7041
LMP2703	3910979	1.1733				96.66	92.19	46.35	1713914	0.51418				95.75	90.16	46.12	1.68748	1.50665	99.39	0.6962
LMP2704	3335015	1.0005				96.54	92	47.06	1413855	0.42416				95.56	89.85	46.74	1.42466	1.2702	99.34	0.5867
LMP2705	3631324	1.0894				96.44	91.69	47.75	1644836	0.49346				95.36	89.38	47.43	1.58286	1.42575	99.29	0.6581
LMP2706	3797934	1.13938				96.58	91.92	47.75	1759588	0.52788				95.57	89.75	47.46	1.66726	1.51276	99.55	0.7025
LMP2707	3748544	1.12456				96.62	92.12	46.74	1526279	0.45788				95.63	89.94	46.38	1.58244	1.41237	99.32	0.6521
LMP2708	3896005	1.1688				96.56	91.94	47.25	1770404	0.53112				95.58	89.8	46.92	1.69992	1.54604	99.21	0.713
LMP2709	4205631	1.26168				96.44	91.75	47.49	1733615	0.52008				95.52	89.69	47.09	1.78176	1.60935	99.39	0.7435
LMP2710	3471518	1.04146				96.56	92.03	47.27	1382759	0.41482				95.54	89.78	46.91	1.45628	1.29417	99.35	0.5974
LMP2711	3923509	1.17706				96.55	91.88	47.06	1685589	0.50568				95.56	89.73	46.72	1.68274	1.51938	99.22	0.7009
LMP2712	3645659	1.0937				96.64	92.19	46.84	1498499	0.44954				95.64	90.03	46.5	1.54324	1.37258	99.17	0.6327
LMP2713	3779288	1.13378				96.65	92.31	45.61	1511071	0.45332				95.76	90.32	45.23	1.5871	1.37735	99.3	0.6359
LMP2714	4013559	1.20406				96.73	92.27	47.17	1782726	0.53482				95.71	90.05	46.86	1.73888	1.57256	99.4	0.7266
LMP2715	3858272	1.15748				96.58	92.04	46.45	1703748	0.51112				95.61	89.9	46.11	1.6686	1.48251	99.33	0.6847
LMP2716	4153018	1.2459				96.59	91.98	47.48	1828298	0.54848				95.57	89.78	47.17	1.79438	1.63744	98.15	0.7469
LMP2717	3798635	1.1396				96.66	92.31	47.47	1609192	0.48276				95.7	90.18	47.14	1.62236	1.39227	99.3	0.6427
aLibrary 1 is a fragment with size peak of 465 bp.
bLibrary 2 is a fragment with size peak of 516 bp.
cSD means Standard Deviation.
dCV stands for Coefficient of Variation.
