# Supplementary material for: All-in-one sequencing: an improved library preparation method for cost-effective and high-throughput next-generation sequencing
Source: Plant Methods. 2020 May 24;16:74. doi: 10.1186/s13007-020-00615-3 (PMC7247233; doi:10.1186/s13007-020-00615-3)
Supplement: Supplementary file 13 — Additional file 13: Table S10. Descriptive statistics and analysis of variation for three traits in 2016 and 2017. [file 13007_2020_615_MOESM13_ESM.xlsx]

## Sheet: Sheet1
Table S10 Descriptive statistics and analysis of variation for three traits in 2016 and 2017
Traita	Year	CML486	Lx9801	BC1F4 Population				Heritability
		Mean ± SDb	Mean ± SDb	Mean ± SDb	σg2	σge2	σe2
PH	2016	198.00 ± 8.83	198.75 ± 1.89	199.95 ± 14.52
	2017	180.00 ± 7.07	180.25 ± 8.34	185.5 ± 15.62
	Combined	192.00 ± 11.97	189.50 ± 11.36	192.78 ± 16.70	150.8***	57.33***	105.53***	0.75
EH	2016	79.00 ± 8.04	63± 10.68	67.88 ± 11.30
	2017	78.00 ± 2.83	41.50 ± 6.03	59.34 ± 10.70
	Combined	78.67 ± 6.38	52.25± 14.02	63.64 ± 11.79	81.11***	30.84***	35.97***	0.75
LA	2016	16.67 ± 2.93	22.83 ± 6.35	26.85± 6.84
	2017	21.17 ± 2.79	22.17 ± 2.41	26.50± 6.69
	Combined	19.50 ± 3.05	22.50 ± 4.71	26.68 ± 6.76	38.11***	3.33***	0.30**	0.91
aTtait is the name of the component of plant architecture: PH for plant height; EH for ear height; LA for leaf angle.
bSD means standard deviation.
** significant at P < 0.01; *** significant at P < 0.001.
