# Supplementary material for: All-in-one sequencing: an improved library preparation method for cost-effective and high-throughput next-generation sequencing
Source: Plant Methods. 2020 May 24;16:74. doi: 10.1186/s13007-020-00615-3 (PMC7247233; doi:10.1186/s13007-020-00615-3)
Supplement: Supplementary file 14 — Additional file 14: Table S11. Data metrics of two parents in a maize BC1F4 population using a simplified AIO-seq method. [file 13007_2020_615_MOESM14_ESM.xlsx]

## Sheet: Sheet1
Table S11 Data metrics of two parents in a maize BC1F4 populatin using a simplified AIO-seq method
Parentsa	Raw reads	Raw bases (Gb)	Mean bases (Gb)	SD (Gb)b	CV (%)c	Q20 (%)	Q30 (%)	GC (%)	Total raw data (Gb)	Trimmed data (Gb)	Sequencing depth (×)
CML486	30065420	9.01962	9.8	1.58	16.1	96.17	90.92	46.91	28.1558	24.99	13.35
	31213058	9.36392				96.19	91.06	47.09
	32574140	9.77224				95.85	90.34	47.42
Lx9801	24245980	7.2738				94.91	87.55	45.73	30.6398	27.45	14.52
	37021979	11.1066				96.16	91.03	46.24
	40864724	12.2594				96.05	90.8	46.17
aParents had a total of six libraries, since the library construction had repeated three times for each parent, separately.
bSD means Standard Deviation.
cCV stands for Coefficient of Variation.
