# Supplementary material for: All-in-one sequencing: an improved library preparation method for cost-effective and high-throughput next-generation sequencing
Source: Plant Methods. 2020 May 24;16:74. doi: 10.1186/s13007-020-00615-3 (PMC7247233; doi:10.1186/s13007-020-00615-3)
Supplement: Supplementary file 15 — Additional file 15: Table S12. Characteristics of the high-density genetic linkage map. [file 13007_2020_615_MOESM15_ESM.xlsx]

## Sheet: Sheet1
Table S12 Characteristics of the high-density genetic linkage map
Chra	No.markersb	Genetic distance (cM)	Average distance (cM)	>5 cM gap	Max gap (cM)	Recombination rate (cM/Mb)	Correlation coefficientc
1	373	174.6	0.47	0	3.81	0.57	0.99
2	279	147.5	0.53	1	5.27	0.6	0.95
3	230	132.22	0.57	0	4.16	0.56	0.91
4	206	114.43	0.56	0	3.88	0.46	0.94
5	246	142.41	0.58	0	3.77	0.64	0.94
6	198	115.36	0.58	0	4.67	0.66	0.94
7	173	107.9	0.62	1	5.42	0.6	0.92
8	226	141.14	0.62	0	4.52	0.78	0.94
9	181	127.73	0.71	0	4.06	0.8	0.92
10	152	95.48	0.63	0	5.39	0.63	0.86
Total	2264	1298.77	0.57	2	5.42	0.62	－
aChr, indicates chromosome.
bNo.markers, the number of bin markers on chromosome.
cThe closer the Pearson’s correlation coefficient is to 1, the better the collinearity.
