# Supplementary material for: All-in-one sequencing: an improved library preparation method for cost-effective and high-throughput next-generation sequencing
Source: Plant Methods. 2020 May 24;16:74. doi: 10.1186/s13007-020-00615-3 (PMC7247233; doi:10.1186/s13007-020-00615-3)
Supplement: Supplementary file 16 — Additional file 16: Table S13. Comparison of the estimated cost between traditional method and simplified AIO-seq for 96 samples. [file 13007_2020_615_MOESM16_ESM.xlsx]

## Sheet: Sheet1
Table S13 Comparison of the estimated cost between traditional method and simplified AIO-seq for 96 samples
	Traditional workflow		Simplified AIO-seq workflow
	Sonication	Endonuclease
Library preparationa	~ 3,000	~ 2,400	~ 1,300
Size selectionb	~ 500	~ 500	~ 5
qPCR of library	~ 500	~ 500	~ 5
Total	~ 4,000	~ 3,400	~ 1,310
aLibrary preparation started from the gDNA to the finish of PCR amplification.The cost for library preparation was estimated according to the list price of related kits from the Vazyme Biotech, TransGen Biotech, NEB and Kapa Biosystems. When using the Tn5 transposase for plant breeding project, the input of genomic DNA and Tn5, could be reduced to half of recommeded amount.
bThe cost for size selection was estimated according to the multiple current available methods and kits from different vendors, including size selection by beads, gel excision and purification by column, and size selection by instruments from Sage Science.
